# Supplementary material for: Concentration of Microparticles Using Flexural Acoustic Wave in Sessile Droplets
Source: Sensors (Basel). 2022 Feb 8;22(3):1269. doi: 10.3390/s22031269 (PMC8839499; doi:10.3390/s22031269)
Supplement: Supplementary file 1 [file sensors-22-01269-s001.zip]

Archive with 1 entries (1 files):
- sensors-1565672-supplementary.pdf
